# Supplementary material for: Unlocking Bioactive, Peptide-Rich Extracts from Tomato Seeds Using Enzymatic-Assisted Extraction
Source: Foods. 2026 May 29;15(11):1934. doi: 10.3390/foods15111934 (PMC13256655; doi:10.3390/foods15111934)
Supplement: Supplementary file 1 [file foods-15-01934-s001.zip]

Archive with 7 entries (6 files):
- Supplementary files rev1 pdf/
- Supplementary files rev1 pdf/Supplementary Figure S1_rev1.pdf
- __MACOSX/Supplementary files rev1 pdf/._Supplementary Figure S1_rev1.pdf
- Supplementary files rev1 pdf/Supplementary Table S1_rev1.pdf
- __MACOSX/Supplementary files rev1 pdf/._Supplementary Table S1_rev1.pdf
- Supplementary files rev1 pdf/Supplementary Table S2_rev1.pdf
- __MACOSX/Supplementary files rev1 pdf/._Supplementary Table S2_rev1.pdf
